# Supplementary material for: Study on Rapid Detection of Pesticide Residues in Shanghaiqing Based on Analyzing Near-Infrared Microscopic Images
Source: Sensors (Basel). 2023 Jan 14;23(2):983. doi: 10.3390/s23020983 (PMC9862354; doi:10.3390/s23020983)
Supplement: Supplementary file 1 [file sensors-23-00983-s001.zip]

Archive with 1 entries (1 files):
- sensors-2092269-supplementary.pdf
